# Supplementary material for: CAF-Released Exosomal miR-20a-5p Facilitates HCC Progression via the LIMA1-Mediated β-Catenin Pathway
Source: Cells. 2022 Nov 30;11(23):3857. doi: 10.3390/cells11233857 (PMC9740131; doi:10.3390/cells11233857)
Supplement: Supplementary file 1 [file cells-11-03857-s001.zip]

Archive with 1 entries (1 files):
- cells-2004068-supplementary.pdf
